# Supplementary material for: Impact of STAT6 Variants on the Response to Proton Pump Inhibitors and Comorbidities in Patients with Eosinophilic Esophagitis
Source: Int J Mol Sci. 2024 Mar 26;25(7):3685. doi: 10.3390/ijms25073685 (PMC11011338; doi:10.3390/ijms25073685)
Supplement: Supplementary file 1 [file ijms-25-03685-s001.zip]

Archive with 1 entries (1 files):
- ijms-2901478-supplementary.pdf
